# Supplementary material for: Questioning the lasting effect of galvanic vestibular stimulation on postural control
Source: PLoS One. 2019 Nov 7;14(11):e0224619. doi: 10.1371/journal.pone.0224619 (PMC6837330; doi:10.1371/journal.pone.0224619)
Supplement: S1 Dataset — (XLSX) [file pone.0224619.s001.xlsx]

## Sheet: Feuil1
	Normalized ratio
Subjects	Baseline		T0		T1
nGVS_group	Velocity	Path length	Velocity	Path length	Velocity	Path length
nGVS_1	1	1	0.82	0.81	0.88	0.88
nGVS_2	1	1	0.79	0.79	0.91	0.91
nGVS_3	1	1	0.96	0.96	0.94	0.94
nGVS_4	1	1	0.8	0.8	0.63	0.62
nGVS_5	1	1	0.9	0.9	1.02	1.02
nGVS_6	1	1	0.98	0.98	0.94	0.94
nGVS_7	1	1	1.1	1.1	0.86	0.86
nGVS_8	1	1	1.02	1.02	1.19	1.19
nGVS_9	1	1	0.79	0.79	0.78	0.78
nGVS_10	1	1	0.86	0.86	0.76	0.76
nGVS_11	1	1	0.98	0.95	0.99	0.96
nGVS_12	1	1	1	1	1.1	1.1
nGVS_13	1	1	0.95	0.95	0.74	0.74
nGVS_14	1	1	0.98	0.98	0.73	0.73
	Normalized ratio
Subjects	Baseline		T0		T1
Sham_group	Velocity	Path length	Velocity	Path length	Velocity	Path length
Sham_1	1	1	1.06	1.06	1.06	1.06
Sham_2	1	1	1.01	1.04	1.03	1.07
Sham_3	1	1	0.96	0.95	0.93	0.93
Sham_4	1	1	1.04	1.04	0.99	0.99
Sham_5	1	1	0.78	0.78	0.81	0.81
Sham_6	1	1	1.12	1.15	1.54	1.54
Sham_7	1	1	0.96	0.96	1.01	1.01
Sham_8	1	1	0.85	0.85	0.86	0.86
Sham_9	1	1	0.67	0.67	0.72	0.72
Sham_10	1	1	1.02	1.02	0.91	0.91
Sham_11	1	1	0.97	0.97	0.78	0.78
Sham_12	1	1	0.78	0.81	0.73	0.79
Sham_13	1	1	0.87	0.87	0.87	0.88
Sham_14	1	1	0.82	0.82	0.83	0.83
